# Supplementary material for: Barriers to Somatic Health Care for Persons With Severe Mental Illness in Belgium: A Qualitative Study of Patients' and Healthcare Professionals' Perspectives
Source: Front Psychiatry. 2022 Jan 26;12:798530. doi: 10.3389/fpsyt.2021.798530 (PMC8825501; doi:10.3389/fpsyt.2021.798530)
Supplement: Supplementary file 1 [file Table_1.XLSX]

## Sheet: Sheet1
Domain 1: Research team and reflexivity
Personal Characteristics
1.Interviewer/facilitator	Laurence Kohn (French) and Wendy Christiaens (Dutch)
2.Credentials	Laurence Kohn (PhD) and Wendy Christiaens (PhD)
3.Occupation	Experts at the KCE (Belgian Health Care Knowledge Centre)
4.Gender	Female (French) and female (Dutch)
5.Experience and training	MD Social sciences & PhD Public health; MD & PhD Social Sciences
Relationship with participants
6.Relationship established	No personal relationship between the researchers and participants. None of the researchers were personally involved in their health care.
7.Participant knowledge of the interviewer	No
8.Interviewer characteristics	None
Domain 2: Study Design
Theoretical framework
9. Methodological orientation and theory	Thematic analysis
Participant selection
10.Sampling	Combination purposive and snowball sampling
11. Method of approach	Settings were identified through an address list of mental health care settings. We tried to find a balance between private/public, academic/non-academic, and Dutch/French-language settings. Directors of psychiatric services were contacted personally by telephone. A formal invitation was sent by e-mail, if showing interest. Patients were recruited with the collaboration of patient organisations. …
12. Sample size	50 health care professionals and 10 patients
13.Non-participation	Due to the COVID-19 crisis, we were not able to recruit as many participants as planned. Consequently, we did not reach data sufficiency.
Setting
14.Setting of data collection	For health care providers each setting in the sample was visited
15.Presence of non-participants	Representatives of patient organizations (during interviews with patients)
16.Description of sample	Patients (SMI and admitted at least once in the past 5 years in one of the 4 types of psychiatric settings)
Data collection
17.Interview guide	Based on the literature and exploratory informal meetings with healthcare practitioners, three semi-structured interview guides were developed: one for physicians, one for the multidisciplinary team, and one for patients. The guide for patients was developed in collaboration with the patient organisations. Cases describing somatic health problems frequently occurring in the population of psychiat…
18.Repeat interviews	No repeat interviews have been conducted
19. Audio/visuel recording	Interviews were audio-recorded. After the interview, a transcript was made by an external firm.
20.Field notes	Field notes were made by one note-taker (KCE researcher)
21.Duration	2-3 hours (focus groups)
22.Data saturation	The lack of data sufficiency was discussed in the limitations section of the paper
23.Transcripts returned	No
Domain 3: Analysis and findings
24.Number of data coders	Two KCE researchers (Laurence Kohn for the French interviews) and Wendy Christiaens (for the Dutch interviews)
25. Description of the coding tree	Authors did provide a description of the coding tree
26.Derivation of themes	Core topics were identified in advance
27.Software	NVIVO software
28. Did participants provide feedback on the findings?	No
Reporting
29. Quotations presented	Quotations were presented to illustrate the themes and each quotation was identified
30. Data and finding consistent	Yes
31.Clarity of major themes	Major themes were clearly presented in the findings
32. Clairity of minor themes	Attention was paid to minor themes both during analysis and reporting
